# Supplementary material for: Uridine Diphosphate-Dependent Glycosyltransferases from Bacillus subtilis ATCC 6633 Catalyze the 15-O-Glycosylation of Ganoderic Acid A
Source: Int J Mol Sci. 2018 Nov 5;19(11):3469. doi: 10.3390/ijms19113469 (PMC6275011; doi:10.3390/ijms19113469)
Supplement: Supplementary file 1 [file ijms-19-03469-s001.zip]

Archive with 1 entries (1 files):
- ijms-378521 suppl final check.docx
